# Supplementary material for: Clinical Presentation, Management and Outcome of Cerebral Echinococcosis in Children: A Systematic Review and Meta-Analysis
Source: Pathogens. 2025 Nov 11;14(11):1144. doi: 10.3390/pathogens14111144 (PMC12655511; doi:10.3390/pathogens14111144)
Supplement: Supplementary file 1 [file pathogens-14-01144-s001.zip]

Archive with 1 entries (1 files):
- echinococcosis_PRISMA_2020_checklist.pdf
